# Supplementary material for: Glucocorticoid-Induced Leucine Zipper-Mediated TLR2 Downregulation Accounts for Reduced Neutrophil Activity Following Acute DEX Treatment
Source: Cells. 2021 Aug 28;10(9):2228. doi: 10.3390/cells10092228 (PMC8472062; doi:10.3390/cells10092228)
Supplement: Supplementary file 1 [file cells-10-02228-s001.zip]

Archive with 1 entries (1 files):
- cells-1347893-supplementary.pdf
